# Supplementary material for: The Genomic Landscape of Lobular Breast Cancer
Source: Cancers (Basel). 2021 Apr 18;13(8):1950. doi: 10.3390/cancers13081950 (PMC8073944; doi:10.3390/cancers13081950)
Supplement: Supplementary file 1 [file cancers-13-01950-s001.zip]

Archive with 2 entries (2 files):
- cancers-1163927-supplementary tables.xlsx
- cancers-1163927-supplementary.pdf
